# Supplementary material for: The nutrient-responsive CDK Pho85 primes the Sch9 kinase for its activation by TORC1
Source: PLoS Genet. 2023 Feb 15;19(2):e1010641. doi: 10.1371/journal.pgen.1010641 (PMC9974134; doi:10.1371/journal.pgen.1010641)
Supplement: S4 Table — (XLSX) [file pgen.1010641.s010.xlsx]

## Sheet: Fig. 1E
Quatification phospho-Sch9-T737/total Sch9 ratio relative to wild type strain
strain	wild type	pho85Δ	pho80Δ	pho81Δ
	1	0.5	0.42	1.36
	1	0.36	0.7	0.93
	1	0.51	0.84	1.19
	1	0.4	0.84	1.14
	1	0.5	0.71	1.1
	1	0.454	0.702	1.144	average P-T737/total Sch9
	0	0.0691375	0.171523	0.155338	stdev
		1.08118e-07	0.00464253	0.0719094	T test relative to wild type
*P < 0.1, **P < 0.01, ***P < 0.001

## Sheet: Fig 2C
Quatification GFP/Adh2 ratio relative to Fab1-GFP in the wild type strain
strain	wild type		wild type		pho85Δ		pho80Δ		pho81Δ
	genomic FAB1-GFP		pRS-FAB1-GFP	pRS-fab1VLA-GFP	pRS-FAB1-GFP	pRS-fab1VLA-GFP	pRS-FAB1-GFP	pRS-fab1VLA-GFP	pRS-FAB1-GFP	pRS-fab1VLA-GFP
	0.153574	0.0165005	1	1.16825	0.394706	0.153913	0.30599	0.125061	0.795561	0.930534
	0.323562	0.00300418	1	1.99832	0.336557	0.259395	0.559252	0.284509	1.26524	2.1279
	0.16005	0.0313583	1	1.00082	0.108279	0.174788	0.0390318	0.101495	0.55434	1.54398
	0.212395		1	1.38913	0.279847	0.196032	0.301424	0.170355	0.871715	1.53414	average GFP/Adh2
	0.0963277		0	0.534175	0.151401	0.0558579	0.26014	0.0995602	0.361519	0.598743	stdev
	0.000144338			0.275601	0.00118365		0.00965265		0.572047		T test relative to WT Ycp-Fab1-GFP
						0.0183398		0.0177665		0.769911	T test relative to WT YCp-Fab1-VLA-GFP
										0.176259	T test relative to pho81 Ycp-Fab1-GFP
						0.419198					T test relative to pho85 Ycp-Fab1-GFP
								0.4608			T test relative to pho80 Ycp-Fab1-GFP
*P < 0.1, **P < 0.01, ***P < 0.001

## Sheet: Fig. 3C
Quatification phospho-Sch9-T737/total Sch9 ratio relative to wild type strain
strain	wild type			pho85Δ			pho80Δ
	Sch9	FYVE-Sch9		Sch9	FYVE-Sch9		Sch9	FYVE-Sch9
	1	2.46		0.39	2.06		1.03	2.5
	1	1.95		0.66	1.54		0.88	1.58
	1	2.86		0.31	2.61		0.62	1.42
	1	3.93		0.28	2.11		0.86	3.43
	1	2.13		0.05	1.05		0.19	1.18
	1	3.13		0.14	1.49		0.2	0.97
	1	2.74333		0.305	1.81		0.63	1.84667	average P-T737/total Sch9
	0	0.72899		0.212673	0.55595		0.361663	0.938076	stdev
				1.1714e-05			0.0311276		T test relative to wild type for Sch9
					0.0317888			0.0942371	T test relative to wild type for FYVE-Sch9
*P < 0.1, **P < 0.01, ***P < 0.001

## Sheet: Fig 4B ATG13
Quatification phospho-Sch9-T737/total Sch9 ratio relative to wild type strain
strain	wild type	pho85Δ	pho80Δ
	1	0.317885	0.401823
	1	0.423483	0.533182
	1	0.412789	0.498497
	1	0.329113	0.568426
	1	0.270168	0.427601
	1	0.288008	0.657929
	1	0.340241	0.514576	average P-T737/total Sch9
	0	0.0639601	0.0941621	stdev
		2.16094e-10	1.80626e-07	T test relative to wild type
Band shift
Quatification upper bands (U)/total HA ratio relative to wild type strain
strain	wild type + rapamycin	wild type	pho85Δ	pho80Δ
		1	0.679942	0.892156
		1	0.575638	0.662147
		1	0.575638	0.662147
		1	0.735573	0.666621
		1	0.642629	0.7607
	0.273051	1	0.7724	0.904924
		1	0.663637	0.758116	average upper band (U)/total HA-Atg13
		2.21621e-09	0.081485	0.115167	stdev
			1.43608e-06	0.000434819	T test relative to wild type
*P < 0.1, **P < 0.01, ***P < 0.001

## Sheet: Fig 4B LST4
Quatification phospho-Sch9-T737/total Sch9 ratio relative to wild type strain
strain	wild type	pho85Δ	pho80Δ
	1	0.479568	0.532351
	1	0.449787	0.55792
	1	0.500825	0.420727
	1	0.47398	0.55739
	1	0.279155	0.431883
	1	0.609018	0.763674
	1	0.479338	0.475779
	1	0.467382	0.534246	average P-T737/total Sch9
	0	0.0976842	0.115845	stdev
		6.06771e-09	1.82995e-07	T test relative to wild type
Quatification phospho-Lst4-S523/total V5-Lst4 ratio relative to wild type strain
strain	wild type + rapamycin	wild type	pho85Δ	pho80Δ
	0.02	1	1.282	1.77576
		1	0.830706	0.822662
		1	0.829245	0.688638
		1	0.707179	0.724618
		1	1.03393	0.919616
		1	0.903335	1.08791
		1	0.815427	0.809306
		1	0.914546	0.975502	average P-S523/total V5-Lst4
		0	0.18997	0.376915	stdev
			0.257008	0.86633	T test relative to wild type
*P < 0.1, **P < 0.01, ***P < 0.001

## Sheet: Fig. 5B
Quatification phospho-Sch9-T737/total Sch9 ratio relative to wild type strain
strain	SCH9WT	sch9S726A	sch9S726D
	1	0.39	0.83
	1	0.47	0.67
	1	0.37	0.69
	1	0.41	0.73	average P-T737/total Sch9
	0	0.052915	0.087178	stdev
		4.23734e-05	0.00582929	T test relative to wild type
*P < 0.1, **P < 0.01, ***P < 0.001

## Sheet: Fig, 5D
Chronological lifespan phoshate starvation
Strain	Days	Rep 1	Rep 2	Rep 3	average	stdev	T test to WT	T test to Sch9S726A			Rep 1	Rep 2	Rep 3	average	stdev	T test to WT	T test to Sch9S726A
Sch9WT	0	100	100	100	100	0				Mean (days)	12.2359	11.5909	12.0491	11.9587	0.33192
	2	100	100	100	100	0				Maximum (days)	16.5822	15.6332	16.0537	16.0897	0.475531
	4	100	100	100	100	0
	6	42.0223	18.3969	11.3065	23.9086	16.0826
	8	4.66185	3.87648	5.59045	4.70959	0.857984
	15	0.157584	0.716163	0.502513	0.458753	0.281849
		Rep 1	Rep 2	Rep 3							Rep 1	Rep 2	Rep 3
sch9S726A	0	100	100	100	100	0				Mean (days)	15.1271	15.1515	16.0512	15.4433	0.526632	0.000633402
	2	100	100	100	100	0				Maximum (days)	19.9861	19.8642	20.9049	20.2517	0.568941	0.000626756
	4	100	100	100	100	0
	6	79.2918	75.1582	87.9297	80.7932	6.51676	0.00474825
	8	8.54503	7.19937	7.91367	7.88602	0.67326	0.00725818
	15	1.57814	3.33333	1.51108	2.14085	1.03327	0.0529711
		Rep 1	Rep 2	Rep 3							Rep 1	Rep 2	Rep 3
sch9S726D	0	100	100	100	100	0				Mean (days)	13.1515	13.5308	14.3559	13.6794	0.615787	0.0130478	0.0195976
	2	100	100	100	100	0				Maximum (days)	17.4655	18.1381	18.5276	18.0437	0.537337	0.00919329	0.00811994
	4	100	100	100	100	0
	6	39.4558	61.4641	40.0572	46.9924	12.5365	0.121452	0.014335
	8	4.96599	3.66022	4.79256	4.47292	0.709142	0.731333	0.00377606
	15	0.482993	0.844063	1.28453	0.870529	0.401423	0.219598	0.118139
*P < 0.1, **P < 0.01, ***P < 0.001

## Sheet: Fig. 5G
Quatification phospho-Sch9-T737/total Sch9 ratio relative to wild type strain
Strain	Replica 1	Replica 2	Replica 3	Average	stdev	T test to WT	T test
WT	1	1	1	1	0
sch9S726A	0.530986	0.639042	0.692104	0.62071	0.0821081	0.00132325
pho85∆	0.396012	0.516044	0.563488	0.491848	0.0863198	0.000521228
pho80∆	0.632657	0.627257	0.621777	0.62723	0.00544025	3.02285e-08
sch9S726A pho85∆	0.19471	0.26311	0.262808	0.240209	0.0394038	4.79397e-06	7.26771e-05	to pho85∆
sch9S726A pho80∆	0.303599	0.407174	0.320577	0.343784	0.0555502	3.3696e-05	0.000921573	to pho80∆
*P < 0.1, **P < 0.01, ***P < 0.001

## Sheet: Fig, 6D
Quatification phospho-Sch9-T737/total Sch9 ratio relative to wild type strain
strain	wild type	pho80Δ	pho80Δpcl6Δ	pho80Δpcl7Δ	pho80Δpcl6Δpcl7Δ	pho80Δpcl6-10Δ
	1	0.934025	0.991332	1.23975	0.657994	0.521288
	1	0.990147	1.20138	1.49493	0.834291	0.617853
	1	0.736667	0.773333	1.07	0.535	0.56957
	1	0.63	0.74	1.11	0.64	0.62
	0.999999	0.86	1.35442	1.49631	0.878671	0.839133
	1	0.830168	1.01209	1.2822	0.709191	0.633569	average P-T737/total Sch9
	2.74047e-07	0.146696	0.266686	0.204683	0.143287	0.121851	stdev
		0.0321771	0.921735	0.0150513	0.00190363	0.000148931	T test relative to wild type
			0.218143	0.00387451	0.223619	0.0500626	T test relative to pho80Δ
					0.000898138	0.000293099	T test relative to pho80Δpcl7Δ
*P < 0.1, **P < 0.01, ***P < 0.001
				0.110128	0.0556643	0.0203008	T test relative to pho80Δpcl6Δ
						0.394903	T test relative to pho80Δpcl6Δpcl7Δ

## Sheet: Fig. S2C
Quatification phospho-GFPSch9-T737/total GFP ratio relative to wild type strain
strain	wild type	pho85Δ	pho80Δ	pho81Δ
GFP-Sch9	1	0.34	0.82	1.22
	1	0.16	0.76	1.81
	1	0.43	0.83	1.515
	1	0.31	0.803333	1.515	average P-T737/total Sch9
	0	0.137477	0.0378594	0.295	stdev
		0.000963969	0.000844764	0.0390192	T test relative to wild type for GFP-Sch9
Quatification phospho-Sch9-T737/total Sch9 ratio relative to wild type strain
strain	wild type	pho85Δ	pho80Δ	pho81Δ
native Sch9	1	0.54	0.84	1.19
	1	0.25	0.63	1.44
	1	0.7	0.66	1.1
	1	0.5	0.63	1.17
	1	0.4975	0.69	1.225	average P-T737/total Sch9
	0	0.186257	0.100995	0.148436	stdev
		0.00167055	0.000855096	0.0230503	T test relative to wild type for native Sch9
*P < 0.1, **P < 0.01, ***P < 0.001

[truncated: 6 more sheets: Fig. S3A, Fig, S3D, Fig, S4D, Fig. S5A, Fig, S5D, Fig, S6C]
